# Supplementary material for: Host plants and pollination regions for the long‐distance migratory noctuid moth, Hadula trifolii Hufnagel in China
Source: Ecol Evol. 2022 Apr 11;12(4):e8819. doi: 10.1002/ece3.8819 (PMC9001116; doi:10.1002/ece3.8819)
Supplement: Supplementary file 1 — Text S1 [file ECE3-12-e8819-s001.txt]

Text S1. The DNA sequences of the examined pollen species.
1. Sister to Cynanchum thesioides/Cynanchum acidum/Matelea biflora/Cynanchum wilfordii 
GTGAGTTGGATCAAGCCGGCGTTAAGAGTACAAATTGACTTATTATACTCCTGAATACGAAACAAAAGATACTGATATCTTGGCAGCATTCCGAGTAACTCCTCAACCCGGAGTTCCACCTGAAGAAGCAGGAGCCGCGGTAGCTGCCGAATCTTCTACCGGTACATGGACAACTGTTTGGACTGATGGACTTACCAGCCTTGATCGTTACAAAGGGCGATGCTACCACATCGAGGCCGTTCCTGGAGAAGAAGATCAATATATTGCTTATGTAGCTTACCCTTTAGACCTTTTTGAAGAAGGTTCTGTTACTAACATGCTTACTTCCATTGTAGGTAATGTATTTGGGTTCAAAGCTCTACGCGCTCTACGTCTGGAAGATTTGCGAATCCCTCCGGCTTATATTAAAACCTTCCAAGGCCCGCCGCATGGCATCCAGATTGAGAGAGATAAATTGAACAAATATGGTCGTCCCCTGTTGGGATGTACTATTAAACCAAAATTGGGGTTATCCGCTAAAAACTATGGTAGGGCGGTTTATGAATGTCTTCGTGGTGGACTTGATTTTACCAAAGATGATGAAAACGTGAACTCCCAACCGTTTATGCGTTGGAGAGATCGTTTCTTGTTTTGTGCCGAAGCTATTTTTAAATCACAGGCTGAAACCGGCGAAATCAAAGGGCATTACTTGAATGCTACTGCAGGTACATGCGAAAGGGGCGACACGCGAATTCGATATCAAGCTTCAGGTCTGCAGCGAGCCTCAGACACTGGCCGTCGTTTTACACAATCAAGTCGTGACTGGGAAAACCCTGGCGCTCACTGGCTCACCTTCACGGGTGGGCCTTTCTTCGGTAGAAAATCAAAGGATCTTCTTGAGATCCTTTTTTTCTGCGCGTAATCTGCTGCTTGCAAACAAAAAAACCACCGCTACCAGCGGTGGTTTGTTTGCCGGATCAAGAGCTACCAACTCTTTTTCCGAGGTAACTGGCTTCAGCAGAGCGCAGATACCAAATACTGTTCTTCTAGTGTAGCCGTAGTTAGGCCACCACTTCAAGAACTCTGTAGCACCGCCTACATACCTCGCTCTGCTAATCCTGTTACCAGTGGCTGCTGCCAGTGGCGATAAGTCGTGTCTTACCGGGTTGGACTCAAGACGATAGTTACCGGATAAGGCCCACCGGTCGGGCTGAACGGGGGGTTCGTGCCACAGCCCAGCTTGGAGCGAACGACCTACCCCGAACTGGAAAACCTACGGCGTGAGCTTTGAGAAAGCGCCCCGCTTCCCGAAGGGAAAAAGGCGGAAAGGTATCCGGTAACGGCAGGGTCGAAAAG
4. Sister to Pinus sylvestris/Pinus yunnanensis/Pinus densiflora
AGACTCCTATAGGGCGATTGGGCCCGACGTCGCATGCTCCCGGCCGCCATGGCGGCCGCGGGAATTCGATTGGATCGCCCTTAAAATCAAGTCCACCGCGGAGACATTCGTAAACTTCTCTACCATAGTTTTTGGCTGATAGACCCAATTTTGGTTTGATAGTACATCCCAATAAAGGACGACCATATTTGTTCAATTTATCTCTTTCAACTTGGATACCATGAGGTGGACCCTGAAAAGTTTTGGAATAAGAAGGGGGAATCCGCAAATCTTCCAAACGTAGAGCCCATAGGGCCTTGAATCCAAATACATTACCTACAATGGAAGTGAACAAGTTAGTAACAGAACCTTCTTCGAAAAGGTCTAAGAGGTAAGCTACATAGGCAATAAATTGAGTCTCCTCTCCAGGAACGAGCTTGATGTCATAGCATTGCCCCTTGTAATGATTGAGACTAGTAAGTCCATCGGTCCAAACAGTGGTCCATGTACCGGTGGAAGATTCAGTAGCTACTGCTGCTCCCGCTTCTTCAGGTGGCACCCCAGGTTGAGGAGTTACTCGGAATGCTGCCAAGATATCTGTATCTTTGGTCTGATATTCAGGAGTATAATAAGTTAATATGTAATCTTTAACACCGGCTTTGAATCCGACACTAGCTTTAGTCTCTGTTTGTGGTGACATAAGGGCGATCCCAATCACTAGTGAATTCGCGGCCGCCTGCAGGTCGACCATATGGGAGAGCTCCCAACGCGTTGGATGCATAGCTTGAGTATTCTATAGTGTCACCTAAATAGCTTGGCGTAATCATGGTCATAGCTGTTTCCTGTGTGAAATTGTTATCCGCTCACAATTCCACACAACATACGAGCCGGAAGCATAAAGTGTAAAGCCTGGGGTGCCTAATGAGTGAGCTAACTCACATTAATTGCGTTGCGCTCACTGCCCGCTTTCCAGTCGGGAAACCTG
5. Sister to Pinus bungeana
ATGTCACCACAAACAGAAACTAAAGCTAGTGTCGGGTTCAAAGCTGGTGTTAAAGATTACAGATTAACTTATTATACTCCTGAATATCAGACCAAAGATACGGATATCTTGGCAGCATTCCGAGTAACTCCTCAACCTGGGGTGCCACCCGAGGAAGCGGGTGCAGCAGTAGCTGCTGAATCTTCCACCGGTACATGGACCACTGTTTGGACCGATGGACTTACTAGTCTCGATCGTTACAAGGGGCGATGCTATGACATCGAGCCCGTTCCTGGGGAGGAGAGTCAATTTATTGCCTATGTAGCTTACCCCTTAGACCTTTTCGAAGAAGGTTCTGTTACTAACCTGTTCACTTCCATTGTAGGTAATGTATTTGGATTCAAGGCCCTACGGGCTCTACGTTTGGAAGATTTGCGGATTCCCCCTGCTTATTCCAAAACTTTTCAGGGTCCACCTCATGGTATCCAAGTTGAAAGAGATAAATTGAACAAATATGGTCGTCCTTTATTGGGATGTACTATCAAACCAAAATTGGGTCTATCAGCCAAAAACTATGGTAGAGCAGTTTACGAATGTCTCCGTGGTGGACTCGATTTTACCAAGGATGATGAGAACGTAAATTCCCAACCATTCATGCGCTGGAGAGACCGTTTTGTCTTTTGTGCGGAAGCAATTTATAAGGCTCAGGCTGAGACGGGTGAAATTAAGGGACATTATTTGAATGCTACTGCAGGCATGCGAAAGGGCGATCCCAATCACTAGTGAATTCGCGGCCGCCTGCAGGTCGACCATATGGGAGAGCTCCCAACGCGTTGGATGCATAGCTTGAGTATTCTTATAGTGTCACCTAAATAGCTTGCGTAATCATGGTCATAGCTGTTTCCTGTGTGAAATTGTTATCCGCTCACAT
6. Pinus taiwanensis
GACTCTCGGCAACGGATATCTCAGCTCTTGTTACGACGAAGAACGTAGCGAAATGCGATACTTAGTGTGAATTGCAGAATCCCGTGAATCATCGAGTTTTTGAACGCAATTTGCGCCCGAGGCCTCGGTCGAGGGCACGTCTGTCTGTGCGTCGCATCCCATTCAAACGCGCTCCCTGCAATGTGCTAGGGAGCAGCGGAGCTGGTCGTCCGTGCCCCGTGCGGTGCGGTTGGCTGAAATACCTCAAGCGATGTTTCGTGGCGCGCGTCGGCGGGCGGTGATCTTGTCCCCTTGGATGGGCAGTCGGCGTTAGCCGATGCGGGCTTTGTGTGGCATCGCTCGAACTTGCTTTGCTCTCTCTTGTCCTCCCATGGGGTAGGGCGGATTTAGCTCCAACTTTGCGACCTCAGCTCAGGCGAGAACACCCGCTGAGTTTAAGCATATCAATAAGCGGAGGAAAGGGCGATCCAATCGAATTCCCGCGGCCGCCATGGCGGCCGGGAGCATGCGACGTCGGGCCCAATTCGCCCTATAGTGAGTCGTATTACAATTCACTGGCCGTCGTTTTACAACGTCGTGACTGGGAAAACCCTGGCGTTACCCAACTTAATCGCCTTGCAGCACATCCCCCTTTCGCCAGCTGGCGTAATAGCGAAGAGGCCCGCACCGATCGCCCTTCCCAACAGTTGCGCAGCCTGAATGGCGAATGGACGCGCCCTGTAGCGGCGCATTAAGCGCGGCGGGTGTGGTGGTTACGCGCAGCGTGACC
7. Sister to Pinus massoniana/Pinus taeda/Pinus halepensis/Pinus latteri
GAAAACTCCTATAGGGCGATTGGGCCCGACGTCGCATGCTCCCGGCCGCCATGGCGGCCGCGGGAATTCGATTGGATCGCCCTTATGTCACCACAAACAGAGACTAAAGCTAGTGTCGGATTCAAAGCTGGTGTTAAAGATTACATATTAACTTATTATACTCCTGAATATCAGACCAAAGATACAGATATCTTGGCAGCATTCCGAGTAACTCCTCAACCTGGGGTGCCACCTGAAGAAGCGGGAGCAGCAGTAGCTACTGAATCTTCCACCGGTACATGGACCACTGTTTGGACCGATGGACTTACTAGTCTCAATCATTACAAGGGGCAATGCTATGACATCAAGCTCGTTCCTGGAGAGGAGACTCAATTTATTGCCTATGTAGCTTACCTCTTAGACCTTTTCGAAGAAGGTTCTGTTACTAACTTGTTCACTTCCATTGTAGGTAATGTATTTGGATTCAAGGCCCTATGGGCTCTACGTTTGGAAGATTTGCGGATTCCCCCTTCTTATTCCAAAACTTTTCAGGGTCCACCTCATGGTATCCAAGTTGAAGGAGATAAATTGAACAAATATGGTCGTCCTTTATTGGGATGTACTATCAAACCAAAATTGGGTCTATCAGCCAAAAACTATGGTAGAGAAGTTTACGAATGTCTCCGTGGTGGACTTGATTTTACAAGGGCGATCCCAATCACTAGTGAATTCGCGGCCGCCTGCAGGTCGACCATATGGGAGAGCTCCCAACGCGTTGGATGCATAGCTTGAGTATTCTATAGTGTCACCTAAATAGCTTGGCGTAATCATGGTCATAGCTGTTTCCTGTGTGAAATTGTTATCCGCTCACAA
9. Sister to Amorpha glabra/Amorpha fruticosa/Amorpha nana
TCCTCCGCTTATTGATATGCTTAAACTCAGCGGGTAGCCCCGCCTGACCTGAGGTCCCATTGTGGGCGATCGAATCACCCCCGTGGGTCACGAAGTCCACTCCAGGTGGATGCACGCGCGACTGGCCTCGAGCTCTTTACTCAACCACCATCTGTCACGGTGCACTCAGCCACGGACTCGATTTTCAACCAACCGTGAGGCTGTGCTCACGGGAGGCCAGCATTCACCCCCAGCTAGATGCCTGGCATGAGGCATTGGCGTTGGGGCAACGATGTGTGACACCCAGGCAGGCGTGCCCTCAGCCTAATGGCTTCGGGCGCAACTTGCGTTCAAAGACTCGATGGTTCACGGGATTCTGCAATTCACACCAAGTATCGCATTTCGCTACGTTCTTCATCGATGCAAGAGCCGAGATATCCGTTGCCGAGAGTC
10. Sister to Lablab purpureus
GGGACTTCCTATAGGGCGATTGGGCCCGACGTCGCATGCTCCCGGCCGCCATGGCGGCCGCGGGAATTCGATTGGATCGCCCTTATGTCACCACAAACAGAGACTAAAGCAAGTGTCGGATTTAAAGCTGGTGTTAAAGATTACAAATTGACGTATTATACTCCTGAGTATGAAACCCTGGATACTGATAACTTGGCAGCATTCCGAGTAAGTCCTCAACCTGGAGTTCCACCCGAAGAAGCTGGGGCCGCAGTAGCCGCCGAATCTTCTACTGGTAAGTGGACAACTGTATGGACCGACGGACTTACCAGTCTTGATCGTTACAAAGGACGATGCTATCACATCGAACCTGTTGCTGGGGAAGAAAATCAATATATTGCTTACGTAGCTTATCCCTTAGACCTTTTTGAAGAAGGTTCTGTTACTAACATGTTTACTTCTATTGTCGGTAATGTATTTGGGTTCAAGGCACTGCGTGCTCTACGTCTGGAGGATTTGCGAATCCCAACCGCTTATATTAAAACTTTCCAAGGTCCGCCTCATGGCATCCAAGTTGAGAGAGATAAATTGAACAAGTATGGTCGTCCCCTATTAGGATGTACTATTAAACCTAAATTGGGGTTATCCGCTAAGAATTATGGTAGAGCAGTTTATGAATGTCTACGCGGTGGACTTGATTTTACAAGGGCGATCCCAATCACTAGTGAATTCGCGGCCGCCTGCAGGTCGACCATATGGGAGAGCTCCCAACGCGTTGGATGCATAGCTTGAGTATTCTATAGTGTCACCTAAATAGCTTGGCGTAATCATGGTCATAGCTGTTTCCTGTGTGAAATTGTTATCCGCTCACAATTCCACACAACATACGAGCCGGAAGCATAAAGTGTAAAGCCTGGGGTGCCTAATGAGTGAGCTAACTCACATTAATTGCGTTGCGCTCACTGCCCGCTTTCCAGTCGGGAAACCTGTCGTGCCAGCTGCATTAATGAATCGGCCACGCGCGGGGAGAGGCGGTTTGCGTATTGGGCGCTCTTCGGCT
11. Sister to Oenothera suffrutescens/Gaura coccinea/Oenothera rosea
GAAACCAAAGATACTGATATCTTGGCAGCATTCAGAGTAACTCCTCAACCTGGAGTTCCGCCTGAGGAAGCAGGGGCTGCAGTAGCTGCCGAATCTTCTACTGGTACCTGGACAACTGTGTGGACCGATGGGCTTACCAGCCTTGATCGTTATAAAGGAAGATGCTACCACATCGAGCCTGTTGCGGGAGAAGAGAATCAATATATATGTTATGTAGCTTACCCCTTAGACCTTTTTGAAGAGGGTTCTGTTACTAATATGTTTACTTCCATTGTGGGTAATGTATTTGGGTTCAAAGCCCTGCGTGCTCTACGTCTGGAGGATCTGAGAATCCCTACTGCATATGTTAAAACTTTCCAAGGCCCGCCTCACGGCATCCAAGTTGAGAGAGATAAGTTGAACAAGTATGGCCGTCCCCTATTGGGATGTACCATTAAACCGAAATTAGGTTTATCCGCTAAGAACTACGGTAGAGCTGTTTATGAATGTCTTCGTGGTGGACTTGATTTTACCAAGGATGATGAAAACGTCAACTCACAACCATTTATGCGTTGGAGAGATCGTTTCTTATTTTGTGCCGAAGCAATTTATAAATCACAGGCTGAAACTGGTGAAATCAAAGGGCATTACTTGAAT
13. Sister to Macadamia integrifolia/Macadamia tetraphylla 
GACTCTCGGCAACGGATATCTCGGCTCTTGCATCGATGAAGAACGTAGCGAAATGTGATACTTGGTGTGAATTGCAGAATCCCGTGAACCATCGAGTCTTTGAACGCAAGTTGCGCCCTAGGCCATCGGGCTGAGGGCACGCCTGCCTGGGCGTCACGCGTCATGTTGCCCCACCTCCTTTACCCCTTGTGGTGGTGGTGCGGAGCGAAGATTGGCCCCCCGTGTCTCTGTTCGAGGTGCGGTCGGCCCAAAGTCAAGGGCTCCTCGTGTGGCAAGCGTCACGATGAGTGGTGGGTCGAGCCACTTTGCCATTGTTCGGACATCGTGTGCGTGTTCTGCTCCCATTGGGCTCTGGTGACCCTGATTGCCATTCGATGGCATTTCGACTGCGACCCCAGGTCAGGCGGGGCTACCCGCTGAGTTTAAGCATATCAATAAGCGGAGGAAAGGGCGATCCAATCGAATTCCCGCGGCCGCCATGGCGGCCGGGAGCATGCGACGTCGGGCCCAATTCGCCCTATAGTGAGTCGTATTACAATTCACTGGCCGTCGTTTTACAACGTCGTGACTGGGAAAACCCTGGCGTTACCCAACTTAATCGCCTTGCAGCACATCCCCCTTTCGCCAGCTGGCGTAATAGCGAAGAGGCCCGCACCGATCGCCCTTCCCAACAGTTGCGCAGCCTGAATGGCGAATGGACGCGCCCTGTAGCGGCGCATTAA
14. Sister to Corylus avellana/Corylus fargesii/Corylus yunnanensis
ATGTCACCACAAACAGAAACTAAAGCAAGTGTTGGATTCAAAGCTGGCGTTAAAGATTATAAATTGACTTATTATACTCCTGACTATGAAACCAAAGATACTGATATCTTGGCAGCGTTCCGAGTAACTCCTCAACCTGGAGTTCCGCCTGAGGAAGCAGGGGCAGCAGTAGCTGCTGAATCTTCTACTGGTACATGGACAACTGTGTGGACCGATGGACTTACTAGTCTTGCTCGTTACAAAGGACGATGCTACCACATCGAGCCAGTTGCTGGAGAAGAAAAGAAATATATTGCTTATGTAGCTTAAGCTTACCCCTTAGACCTTTTTGAAGAAGGTTCTGCTACTAACATGTTTACTTCCATTGTGGGTAATGTATTTGGATTCAAGGCCCTGCGTGCTCTACGTCTGGAGGATTTGCGAATCCCTCCTGCTTATTCTAAAACTTTCCAAGGCCCGCCTCACGGCATCCAAGTTGAGAGAGATAAATTAAACAAGTGTGGCCGCCCCCTATTGGGATGTACTATTAAACCTAAATTGGGATTATCCGCTAAGAATTACGGTAGAGCGGTTTATGAATGTCTCCGCGGTGGGCTTGATTTTACCAAAGATGATGAGCTTTAGTGGGCGAGGGAATTCCCAACCATTTATGCGTTGGAGAGACTGTTTCCTATTTTGTGCCGAGGCAATTTATAAAGCGCAGGCTGAAACAGGTGAAATCAAGGGCATTACTTGAATGCTACTGCAGGTCATGCGAAAGGGCGATCCCAATCACTAGTGAATTCGCGGCCGCCTGCAGGTCGACCATATGGGAGAGCTCCCAACGCGTTGGATGCATAGCTTGAGTATTCTATAGTGTCACCTAAATAGCTTGGCGTAATCATGGTCATAAGCTGTTTCCTGT
15. Sister to Carpinus rupestris/Carpinus viminea/Carpinus fangiana/Carpinus betulus
ATGTCACCACAAACAGAAACTAAAGCAAGTGTTGGATTCAAAGCTGGTGTTAAAGATTATAAATTGACTTATTATACTCCTGACTATGAAACCAAAGATACAGATATCTTGGCAGCGTTCCGAGTAACTCCTCAACCTGGAGTTCCGCCAGAGGAAGCAGGGGCAGCAGTAGCTGCTGAATCTTCTACTGGTACATGGACAACTGTGTGGACCGATGGACTTACTAGTCTTGATCGTTACAAAGGACGATGCTACCACATCGAGCCAGTTGCTGGAGAAGAAAGTCAATTTATTGCTTATGTAGCTTACCCCTTAGACCTTTTTGAAGAAGGTTCTGTTACTAACATGTTTACTTCCATTGTGGGTAATGTATTTGGATTCAAGGCCCTGCGTGCTCTACGTCTGGAGGATTTGCGAATCCCCACTGCTTATACTAAAACTTTCCAAGGCCCGCCTCACGGCATCCAAGTTGAGAGAGATAAATTAAACAAGTATGGCCGCCCCCTATTGGGATGTACTATTAAACCTAAATTGGGATTATCCGCTAAGAATTATGGTAGAGCGGTTTATGAATGTCTCCGCGGTGGGCTTGATTTTACCAAAGATGATGAAAACGTGAATTCCCAACCATTTATGCGTTGGAGAGACCGTTTC
16. Sister to Oryza sativa/Oryza coarctata
ATGTCACCACAAACAGAAACTAAAGCAAGTGTTGGATTTAAAGCTGGTGTTAAGGATTATAAATTGACTTACTACACCCCGGAGTACGAAACCAAGGACACTGATATCTTGGCAGCATTCCGAGTAACTCCTCAGCCGGGGGTTCCGCCCGAAGAAGCAGGGGCTGCAGTAGCTGCCGAATCTTCTACTGGTACATGGACAGCTGTTTGGACTGATGGACTTACCAGTCTTGATCGTTACAAAGGCCGATGCTATCACATCGAGCCCGTTGTTGGGGAGGATAATCAATATATCGCTTATGTAGCTTATCCATTAGACCTATTTGAAGAGGGTTCTGTTACTAACATGTTTACTTCCATTGTGGGTAACGTATTTGGTTTCAAAGCCCTACGCGCTCTACGTCTGGAGGATCTGCGAATTCCCCCTACTTATTCAAAAACTTTCCAAGGTCCGCCTCATGGTATCCAAGTTGAAAGGGATAAGTTGAACAAATACGGTCGTCCTTTATTGGGATGTACTATTAAACCAAAACTGGGATTATCTGCAAAAAATTATGGTAGAGCATGTTATGAGTGTCTACGCGGTGGACTTGATTTTACCAAAGATGATGAAAACGTAAACTCACAACCATTTATGCGATGGAGGGACCGTTTTGTCTTTTGTGCCGAAGCTATTTATAAATCACAGGCCGAAACCGGTGAAATTAAGGGGCATTACTTGAATGCTACTGCAGGTACATGCGA
17. Sister to Zea mays/Tripsacum dactyloides
ATGTCACCACAAACAGAAACTAAAGCAAGTGTTGGATTTAAAGCTGGTGTTAAGGATTATAAATTGACTTACTACACCCCGGAGTACGAAACCAAGGATACTGATATCTTGGCAGCATTCCGAGTAACTCCTCAGCTCGGGGTTCCGCCTGAAGAAGCAGGAGCTGCAGTAGCTGCGGAATCTTCTACTGGTACATGGACAACTGTTTGGACTGATGGACTTACCAGTCTTGATCGTTACAAAGGACGATGCTATCACATCGAGCCCGTTCCTGGGGACCCAGATCAATATATCTGTTATGTAACTTATCCATTAGACCTATTTGAAGAGGGTTCTGTTACTAACATGTTTACTTCCATTGTGGGTAACGTATTTGGTTTCAAAGCCTTACGCGCTCTACGTTTGGAGGATCTACGAATTCCCCCTGCTTATTCAAAAACTTTCCAAGGTCCGCCTCACGGTATCCAAGTTGAAAGGGATAAGTTGAACAAGTACGGTCGTCCTTTATTGGGATGTACTATTAAACCAAAATTGGGATTATCCGCAAAAAATTACGGTAGAGCGTGTTATGAGTGTCTACGCGGTGGACTTGATTTTACCAAAGATGATGAAAACGTAAACTCACAACCATTTATGCGTTGGAGAGACCGTTTCAAGGGCGATCCCAATCACTAGTGAATTCGCGGCCGCCTGCAGGTCGACCATATGGGAGAGCTCCCAACGCGTTGGATGCATAGCTTGAGTATTCTATAGTGTCACCTAAATAGCTTGGCGTAATCATGGTCATAGCTGTTTCCTGTGTGAAATTGTTATCCGCTCACAATTCCACACAACATAC
19. Sister to Salix paraplesia/Salix babylonica/Salix pentandra
TCGCATGTACCTGCAGTAGCGTTTAAATAATGCCCTTTGATTTCACCGGTTTCAGACTGTGCTTTATAAAGTGCTTCGGCACAAAATAAGAAACGATCTCTCCAACGCATAAATGGTTGGGAGTTCACGTTCTCATCATCTTTGGTAAAATCAAGTCCACCGCGTAGACATTCATAAACTGCTCTACCGTAATTCTTAGCGGATAACCCCAATTTAGGTTTAATAGTACAGCCCAATAGGGGGCGACCATACTTATTCAATTTATCTCTCTCAACTTGGATACCATGAGGTGGGCCTTGAAAAGTTTTAACATAAGCAGTAGGAATTCGCAAATCCTCCAGACGTAGAGCGCGTAGGGCTTTGAACCCAAATACATTACCCACAATGGAAGTAAACATGTTAGTAACAGAACCTTCCTCAAAAAGGTCTAAGGGGTAAGCTACATAAGCAATATATTGATTTTCTTCTCCAGCAACGGGCTCGATGTCGTAGCATCGTCCCTTATAACGATCAAGACTGGTAAGCCCGTCGGTCCACACAGTTGTCCATGTACCAGTAGAAGATTCCGCAGCTACCGCGGCCCCTGCTTCCTCGGGCGGAACTCCAGGTTGAGGAGTTACTCGGAATGCTGCCAAGATATCAGTATCTTTGGTTTCATATTCAGGAGTATAATAAGTCAATTTATAATCTTTAACACCGGCCTTGAACCCAACACCCGCTTTAGTTTCTGTTTGTGGTGACAT
21. Sister to Deutzia compacta/Deutzia crassifolia/Deutzia glabrata/Deutzia rubens
CCCCGCCTATTTAGGGTGGAACTATAGAATACTCAAGCTATGCATCCAACGCGTTGGGAGCTCTCCCATATGGTCGACCTGCAGGCGGCCGCGAATTCACTAGTGATTGGGATCGCCCTTATGTCACCACAAACAGAGACTAAAGCAGGTGTTGGATTCAAAGCTGGTGTTAAAGATTACAAATTGACTTATTATACTCCTGACTATGAAACCAAAGATACTGATATCTTAGCAGCATTCCGAGTAACTCCTCAACCTGGAGTTCCACCTGAAGAAGCAGGGGCAGCGGTAGCTGCCGAATCTTCTACTGGTACATGGACAACTGTGTGGACCGATGGACTTACCAGCCTTGATCGTTACAAGGGGCGATGCTACGGCATCGAGCCTGTTGCTGGAGAAGAAAATCAATTTATTGCTTATGTAGCTTACCCATTAGACCTGTTTGAAGAAGGTTCTGTTACTAACATGTTTACTTCCATTGTAGGTAATGTATTTGGGTTCAAAGCCCTGCGTGCTCTACGTCTGGAAGATCTGCGAATCCCTGTTGCTTATGTTAAAACTTTCCAAGGCCCGCCTCATGGGATCCAAGTTGAGAGAGATAAATTGAACAAGTACGGTCGTCCCCTGTTGGGATGTACTATTAAACCTAAATTGGGGTTATCTGCTAAAAACTACGGTAGAGCAGTTTATGAATGTCTCCGCGGTGGACTTGATTTTACAAGGGCGATCCAATCGAATTCCCGCGGCCGCCATGGCGGCCGGGAGCATGCGACGTCGGGCCCAATTCGCCCTATAGTGAGTCGTATTACAATTCACTGGCCGTCGTTTTACAACGTCGTGACTGGGAAAACCCTGCGTTACCCAACTTAATCGCCTTGCAGCACATCCCCCTTTCGCCAGCTGGCGTAATAGCGAAGAGGCCCGCACCGATCGCCCTTCCCAACAG
22. Sister to Artemisia japonica/Artemisia hallaisanensis/Artemisia capillaris
TCGCATGTACCTGCAGTAGCATTCAAGTAATGCCCTTTGATTTCACCTGTTTCAGCTTGTGATTTAAAAATAGCTTCGGCACAAAATAAGAAACGGTCTCTCCAACGCATAAATGGTTGGGAGTTCACGTTCTCATCATCTTTAGTAAAATCAAGGCCACCACGAAGACATTCATAAACAGCTCTACCGTAGTTTTTAGCGGATAACCCCAATTTAGGTTTAATAGTACATCCCAACAGAGGACGACCACACTTGTTCAATTTATCTCTTTCAACTTGGATACCGTGAGGCGGACCTTGGAAAGTTTAACATACGCAGTAGGAATTCGCAAATCTTCCAGACGTAGAGCACGCAGGGCTTTGAAACCAAATACGTTACCTACAATGGAAGTAAACATGTTAGTAACAGAACCTTCTTCAAAAAGGTCTAATGGGTAAGCTACATAGCAAATATATTGATTCTCTTCTCCAGGAACAGGCTCAATTCCATAGCATCGCCCTTTGTAACGATCAAGGCTCGTAAGTCCATCGGTCCACACAGTTGTCCATGTACCAGTAGAAGATTCGGCAGCTACTGCGGCCCCTGCTTCTTCAGGCGGAACTCCAGGTTGAGGAGTTACTCGAAATGCTGCCAAGATATCAGTATCCTTGGTTTCATACTCAGGAGTATAATAAGTCAATTTATAATCTTTAACCCCAGCTTTGAATCCAACACTTGCTTTAGTTTCTGTTTGTGGTGACAT
23. Sister to Artemisia princeps/Artemisia vulgaris/Artemisia lavandulifolia
GACTCTCGGCAACGGATATCTCGGCTCACGCATCGATGAAGAACGTAGCAAAATGCGATACTTGGTGTGAATTGCAGAATCCCGTGAACCATCGAGTTTTTGAACGCAAGTTGCGCCCGAAGCCTTTTGGCCGAGGGCACGTCTGCCTGGGCGTCACGCATCGCGTCGCCCCCCACAATTCTCCGCAAAGGGAACCTGTGTTTTGGGGGCGGATATTGGTCTCCCGTGCTTATGGCGTGGTTGGCCGAAATAGGAGTCCCTTCGACGGACGCACGAACTAGTGGTGGTCGTAAAAACCCTCGTCTTTTGTTTCGTGTCGTCAGTCGCAAGGGAAACTCTTGGAAAACCCCAACGTGTTGTCTCTTGACGACGCTTCGACCGCGACCCCAGGTCAGGCGGGACTACCCGCTGAGTTTAAGCATATCAATAAGCGGAGGA
24. Sister to Artemisia stolonifera/Artemisia selengensis/Artemisia princeps
CCCCGGCCTTTTTTAGGTGGAACTATAGAATACTCAAGCTATGCATCCAACGCGTTGGGAGCTCTCCCATATGGTCGACCTGCAGGCGGCCGCGAATTCACTAGTGATTGGGATCGCCCTTATGTCACCACAAACAGAGACTAAAGCAAGTGTTGGATTCAAAGCTGGGGTTAAAGATTATAAATTGACTTATTATACTCCTGAGTATGAAACCAAGGATACTGATATCTTGGCAGCATTTCGAGTAACTCCTCAACCTGGAGTTCCGCCTGAAGAAGCAGGGGCCGCAGTAGCTGCCGAATCTTCTACCGGTACATGGACAACTGTGTGGACCGATGGACTTACGAGCCTTGATCGTTACAAAGGGCGATGCTATGGGATTGAGCCTGTTCTTGGAGAAGAGAATCAATATATTTGCTATGTAGCTTACCCATTAGACCTTTTTGAAGAAGGTTCTGTTACTAACATGTTTACTTCCATTGCAGGTAACGTATTTGGTTTCAAAGCCCTGCGTGCTCTACGTCTGGAAGATTTGCGAATTCCTACTGCGTATGTTAAAACTTTCCAAGGTCCGCCTCACGGTATCCAAGTTGAAAGAGATAAATTGAACAAGTATGGTCGTCCTCTGTTGGGATGTACTATTAAACCTAAATTGGGGTTATCCGCTAAAAACTACGGTAGAGCTGTTTATGAATGTCTTCGTGGTGGACTTGATTTTACAAGGGCGATCCAATCGAATTCCCGCGGCCGCCATGGCGGCCGGGAGCATGCGACGTCGGGCCCAATTCGCCCTATAGTGAGTCGTATTACAATTCACTGGCCGTCGTTTTACAACGTCGTGACTGGGAAAACCCTGCGTTACCCAACTTAATCGCCTTGCAGCACATCCCCCTTTCGCCAGCTGGCGTAATAGCGAAGAGGCCCGCACCGATCGCCCTTCCCAACAGTTGCGCAGCCTGAATGGCGAATGGACGCGCCCTGTAGCGGCGCATTAAGC
25. Sister to Helianthus annuus/Helianthus argophyllus/Helianthus debilis
ATGTCACCACAAACAGAAACTAAAGCAAGTGTTGGATTCAAAGCTGGTGTTAAAGATTATAAATTGACTTATTATACTCCTGAATATGAAACCAAGGATACTGATATCTTGGCAGCATTTCGAGTAACTCCTCAACCTGGAGTTCCGCCTGAAGAAGCAGGGGCCGCAGTAGCTGCCGAATCTTCTACTGGTACATGGACAACTGTATGGACCGATGGACTTACCAGCCTTGACCGTTACAAAGGCCGATGCTATGGACTTGAGCCTGTTCCTGGAGAAGACAATCAATTTATTGCTTATGTAGCGTACCCATTAGACCTTTTTGAAGAAGGTTCTGTTACTAACATGTTTACTTCCATTGTAGGTAATGTATTTGGGTTCAAAGCCCTGCGTGCTCTACGTCTGGAAGATTTGCGAATCCCGACTGCGTATGTTAAAACTTTCGACGGTCCGCCTCACGGTATCCAAGTTGAAAGAGATAAATTGAACAAGTATGGTCGTCCCCTGTTGGGATGTACTATTAAACCGAAATTGGGGTTATCCGCTAAAAACTACGGTAGAGCTTGTTATGAATGTCTTCGTGGTGGCCTTGATTTTACTAAAGATGATGAGAACGTGAACTCCCAACCATTTATGCGTTGGAGAGACCGTTTCTTATTTTGTGCCGAAGCTATTTATAAAGCACAAGCTGAAACAGGTGAAATCAAAGGGCATTACTTGAATGCTACTGCAGGTACATGCGA
35. Sister to Rosa ⅹ damascena/Rosa laevigata/Rosa rugosa
ATGTCACCACAAACAGAAACTAAAGCAAGTGTTGGATTCAAAGCTGGTGTTAAAGATTATAAATTGACTTATTATACTCCGGAGTATGAAACCAAAGATACTGGTATCTTGGCAGCATTTCGAGTAACTCCTCAACCTGGAGTTCCGCCTGAGGAAGCAGGGGCAGCGGTAGCTGCGGAATCTTCTACTGGTACATGGACAACTGTATGGACTGATGGGCTTACCAGTCTTGATCGTTACAAAGGGCGATGCTACCACATTGAACCTGTTGCTGGAGAAGAAAGTCAATTTATTGCTTATGTAGCTTACCCCTTAGACCTTTTTGAAGAGGGTTCGGTTACTAACATGTTTACTTCCATTGTAGGTAATGTGTTTGGGTTCAAGGCCTTGCGCGCTCTACGTCTGGAGGATTTACGAATCCCTACTGCTTATGTTAAAACTTTCCAAGGCCCGCCTCACGGGATCCAAGTTGAAAGAGATAAATTGAACAAGTATGGCCGCCCCCTATTGGGATGTACTATTAAACCTAAATTGGGGTTATCCGCTAAGAATTACGGTAGAGCAGTTTATGAATGTCTCCGCGGTGGACTTGATTTTACCAAAGATGATGAGAATGTTAATTCCCAACCATTTATGCGTTGGAGAGACCGTTTCAAGGGCGATCCCAATCACTAGTGAATTCGCGGCCGCCTGCAGGTCGACCATATGGGAGAGCTCCCAACGCGTTGGATGCATAGCTTGAGTATTCTATAGTGTCACCTAAATAGCTTGGCGTAATCATGGTCATAGCTGTTTCCTGTGTGAAATTGTTATCCGCTCACAATTCCACACAACATACGAGCCGGAAGCATA
36. Sister to Prunus cerasifera/Prunus domestica/Prunus salicina
ATGTCACCACAAACAGAAACTAAAGCAAGTGTTGGATTCAAAGCTGGTGTTAAAGATTATAAATTGACTTATTATACTCCTGAGTATGAAACCAAAGATACTGATATCTTGGCAGCATTTCGAGTAACTCCTCAACCTGGAGTTCCACCTGAAGAAGCGGGGGCAGCGGTAGCTGCTGAATCTTCTACTGGTATATGGACAACTGTATGGACTGACGGGCTTACTAGTCTTGATCGTTACAAAGGTCGATGCAACCACATCGAGCCCGTTGCTGGAGAAGAAAGTCAATTTATTGCTTATGTAGCTTACCCCTTAGACCTTTTTGAAGAGGGTTCTGTTACTAACATGTTTACTTCCATTGTAGGTAATGTGTTTGGGTTCAAGGCCCTGCGCGCTCTACGTCTGGAGGATTTGCGAATCCCTACTGCTTATGTTAAAACTTTCCAAGGCCCGCCTCATGGGATCCAAGTTGAGAGAGATAAATTGAACAAGTATGGCCGCCCCCTATTGGGATGTACTATTAAACCTAAATTGGGGTTATCCGCTAAGAATTACGGTAGAGCAGTTTATGAATGTCTCCGCGGTGGACTTGATTTTACCAAAGATGATGAGAATGTTAATTCCCAACCATTTATGCGTTGGAGACCGTTTCAAGGGCGATCCCAATCACTAGTGAATTCGCGGCCGCCTGCAGGTCGACCATATGGGAGAGCTCCCAACGCGTTGGATGCATAGCTTGAGTATTCTATAGTGTCACCTAAATAGCTTGCGTAATCATGGTCATAGCTGTTTCCTGTGTGAATTGTTATCCGCTCACAATTCCAACACACATACGAGCCGGAAGCATAAAAGTGTAAGCCTGGGTGCCTAATGAGTGAGCTAACTCACATTAATTGCGTTGCGCTCACTGCCCGCTTTCCAGTCGGAAACCTGTCGTGCAGCTGCATTATGAATCGCACGCGCGGGAGGAGGCGTTTGCGTATGGGCGCTCTTCCGCTCCTCCTTCATGACTCGTGCGCTCGGTCGTCG
41. Sister to Syringa pubescens/Syringa wolfii /Forsythia mira/Syringa persica
TCGCATGTACCTGCAGTAGCATTCAAGTAATGCCCTTTGATTTCACCTGTTTCAGCCTGTGATTTATAAATCGCTTCGGCACAAGATAAGAAACGATCTCTCCAACGCATAAATGACTGGGAGTTCACGTTCTCATCATCTTTGGTAAAATCAAGTCCACCGCGAAGACATTCATAAACTGCTCTACCATAGTTTTTAGCAGATAACCCCAATTTTGGTTTAATAGTACATCCCAACAGGGGACGACCATACTTGTTCAATTTATCTCTCTCAACTTGGATCCCATGAGGCGGGCCTTGGAAAGTTTTAATATAAGCAGGAGGGATTCGCAGATCTTCCAGACGTAGAGCACGCAGGGCTTTGAACCCAAATACATTACCTACAATGGAAGTAAACATGTTAGTAACAGAACCTTCTTCAAAAAGGTCTAAAGGGTAAGCTACATAACAGATATATTGATCTGCTTCTCCAGGAACGGGCTCAATATGGTAGCATCGCCCTTTGTAACGATCAAGGCTGGTAAGTCCATCGGTCCACACTGTTGTCCATGTACCAGTAGAAGATTCGGCAGCTACCGCAGCCCCTGCTTCTTCAGGCGGAACTCCAGGTTGAGGAGTTACTCGGAATGCTGCCAAGATATCAGTATCTTTGGTTTCGTGTTCAGGAGTATAATAAGTCAATTTGTACTCTTTAACACCCGCTTTGAATCCAACACTTGCTTTAGTTTCTGTTTGTGGTGACAT
42. Sister to Fraxinus velutina/Fraxinus pennsylvanica/Fraxinus latifolia
ATGTCACCACAAACAGAAACTAAAGCAAGTGTTGGATTCAAAGCGGGTGTTAAAGAGTACGAATTGACTTATTATACTCCTGAATACGAAACCAAAGATACTGATATCTTGGCAGCATTCCGAGTAACTCCTCAACCTGGAGTTCCGCCTGAAGAAGCAGGGGCTGCGGTAGCCGCCGAATCTTCTACTGGTACATGGACAACTGTGTGGACCGATGGACTTACCAGCCTTGATCGTTATAAAGGGCGATGCTACCATATTGAGCCCGTTCCTGGAGAAGCAGATCAATATATCTGTTATGTAGCTTACCCTTTAGACCTTTTTGAAGAAGGTTCTGTTACTAACATGTTTACTTCCATTGTAGGTAATGTATTTGGGTTCAAAGCCCTGCGTGCTCTACGTCTGGAAGATCTGCGAATCCCTCCTGCTTATATTAAAACTTTCCAAGGCCCGCCTCATGGGATCCAAGTTGAGAGAGATAAATTGAACAAGTATGGTCGTCCCCTGTTGGGATGTACTATTAAACCAAAATTGGGGTTATCCGCTAAAAACTATGGTAGAGCAGTTTATGAATGTCTTCGCGGTGGACTTGATTTTACCAAAGATGATGAGAACGTGAACTCCCAGCCATTTATGCGTTGGAGAGATCGTTTCTTATTTTGTGCCGAAGCAATTTATAAATCACAGGCTGAAACAGGTGAAATCAAAGGGCATTACTTGAATGCTACTGCAGGTACATGCGA
45. Sister to Flueggea neowawraea/Flueggea virosa
TAAAGCAAGTGTTGGATTCAAGGCTGGTGTTAAAGAGTATAAATTGACTTATTATACTCCTGACTATGAAACCAAAGATACTGATATCTTAGCAGCATTCCGAGTAACTCCTCAACCTGGAGTTCCGCCTGAGGAAGCGGGGGCTGCGGTAGCTGCTGAATCTTCTACTGGTACATGGACAACTGTGTGGACCGACGGACTTACCAGTCTTGATCGTTATAAAGGACGATGCTACCACATCGAGCCCGTTGCTGGAGAAGAAAGTCAATTTATTGCTTATGTAGCTTATCCTTTAGACCTTTTTGAAGAAGGTTCTGTTACTAATATGTTTACTTCCATTGTGGGTAATGTATTTGGGTTCAAAGCCTTACGCGCTCTGCGTCTGGAGGATTTGCGAATCCCTCCTGCTTATTCTAAAACTTTCCAAGGCCCGCCTCACGGCATCCAAGTTGAGAGAGATAAATTGAACAAGTATGGCCGCCCTCTATTAGGCTGTACTATTAAACCTAAATTAGGGTTATCCGCTAAGAATTACGGTAGAGCTGTTTATGAATGTCTTCGCGGTGGACTTGATTTTACCAAAGACGATGAAAACGTAAACTCCCAACCATTTATGCGTTGGAGAGACCGTTTCTTATTTTGTGCTGAAGCAATTTATAAAGCACAAGCTGAAACAGGTGAAATCAAAGGGCATTATTTGAAT
46. Sister to Citrus aurantium/Citrus sinensis/Citrus depressa
ATGTCACCACAAACAGAAACTAAAGCGAGTGTTGGATTCAAGGCCGGTGTTAAAGATTATAAATTGACTTATTATACTCCTGACTATGTAACCAAAGATACTGATATCTTGGCAGCATTCCGAGTAACTCCTCAGCCCGGAGTTCCACCCGAGGAAGCGGGGGCTGCGGTAGCTGCGGAATCTTCTACTGGTACCTGGACAGCTGTGTGGACCGATGGGCTTACCAGCCTTGATCGTTACAAAGGGCGATGCTACAACATTGAGCCCGTTGCTGGAGAAGAGAATCAATATATATGTTATGTAGCTTACCCGTTAGACCTTTTTGAAGAAGGTTCTGTTACTAACATGTTTACTTCCATTGTGGGTAATGTATTTGGTTTCAAAGCACTGCGCGCTCTACGTCTAGAGGATCTACGAATCCCTCCTGCGTATACTAAAACTTTCCAAGGCCCGCCTCACGGCATCCAAGTTGAGAGAGATAAATTGAACAAGTATGGCCGTCCCCTGTTGGGATGTACTATTAAACCTAAACTGGGGTTATCCGCGAAGAATTATGGTAGGGCGGTTTATGAATGTCTACGTGGTGGACTTGACTTTACCAAAGATGATGAGAACGTGAACTCCCAACCATTTATGCGTTGGAGGGACCGTTTCTTATTTTGTGCGGAAGCTCTTTATAAGGCGCAAGCTGAAACAGGTGAAATCAAAGGTCATTACTTGAATGCTACTGCAGGCATGCGAAAGGGCGATCCAATCGAATTCCCGCGCGCATGGCGGCCGGGAGCATGCGACGTCGGGCCCATCGCCTATAGTGAGTCGTATACATCACTGGCGTCGTTTACACGTCGTGACTGGAAACCCTGCGTACCCACTATCGCTGCAGCAATCCCCTTCGCAGCTGCGTAATAGCGAAGCCGCACCGATCGCCTCAACAGTGCCAGCTGATGGCGATGACCGCCTTACGCGCATTACGCG
47.Sister to Alniphyllum pterospermum/Alniphyllum eberhardtii/Alniphyllum fortunei
TAAAGCAAGTGTTGGATTCAAAGCTGGTGTTAAAGATTACAAATTGACTTATTATACTCCTGAATATGAAACCAAAGATACTGATATCTTGGCAGCATTTCGAGTAACTCCTCAACCCGGAGTTCCACCTGAAGAAGCGGGGGCCGCGGTAGCTGCCGAATCTTCTACTGGTACATGGACAACTGTGTGGACCGATGGACTTACTAGCCTTGATCGTTATAAAGGGCGATGCTACCACATCGAGCCCGTTGCTGGAGAAGAAAATCAATATATTGCTTATGTAGCTTATCCTTTAGACCTTTTTGAAGAAGGTTCTGTTACTAACATGTTTACTTCCATTGTGGGTAATGTATTTGGGTTCAAAGCCCTGCGCGCTCTACGTCTGGAAGATCTGCGAATCCCTCCTGCGTATGTTAAAACTTTCCAAGGACCGCCTCATGGCATCCAAGTTGAAAGAGATAAATTGAACAAGTACGGTCGTCCCCTGTTAGGATGTACTATTAAACCTAAATTGGGGTTATCTGCTAAAAACTACGGTAGAGCAGTTTATGAATGTCTCCGCGGTGGACTTGATTTTACCAAAGATGATGAGAACGTGAACTCCCAACCATTT
48. Sister to Ailanthus altissima
AGGATGGATCAAGCCGGTGTTAAGATTATAAATTGACTTATTATACTCCTGAATATGTAACCAAAGATACTGATATCTTGGCAGCATTCCGAGTAACTCCCCAACCCGGAGTTCCGCCCGAGGAAGCAGGGGCAGCGGTAGCTGCGGAATCTTCTACTGGTACATGGACAACTGTGTGGACCGATGGGCTTACCAGCCTTGATCGTTACAAAGGACGATGCTACAACATTGAGCCCGTTGCTGGAGAAGAAAATCAATATATATGTTATGTAGCTTACCCCTTAGACCTTTTTGAAGAAGGTTCTGTTACTAACATGTTTACTTCGATTGTGGGTAATGTATTTGGGTTCAAAGCCCTGCGCGCTCTACGTCTAGAGGATCTACGAATCCCTCCTGCGTATTCGAAAACTTTCCAAGGCCCGCCTCACGGTATCCAAGTTGAGAGAGATAAATTGAACAAGTATGGCCGTCCCCTATTGGGATGTACTATTAAACCTAAATTGGGGTTATCCGCTAAGAATTACGGTAGAGCTGTTTATGAATGTCTACGTGGTGGACTTGACTTTACCAAAGATGATGAGAACGTGAACTCCCAACCATTTATGCGTTGGAAAA
49. Sister to Melia azedarach
GACTCTCGGCAACGGATATCTCGGCTCTCGCATCGATGAAGAACGTAGCGAAATGCGATACTTGGTGTGAATTGCAGAATCCCGTGAACCATCGAGTCTTCGAACGCAAGTTGCGCCCCAAGCCGTTAGGCCGAGGGCACGTCTGCCTGGGTGTCACGCATCGTTGCCCCCCCGCACAATCCCCTCTCGGGGGAAGAGGTGTCGGGCGGGCGGAGACTGGCCTCCCGTGCGCTCCGCGCTCGCGGTTGGCCGAAATTCGAGTCCTTCGGCGACCGGGCCGCGACGATCGGTGGTGAGAACAAGCCTCTCGAGCTCCAGTCGCGCGCCCGCGCCTCCGTGCGAGGGACTCGCGGACCCTTGTGCACGCCCCTCCGGGCGATGCTCGCTTCGCGACCCCAGGTCAGGCGGGACTACCCGCTGAGTTTAAGCATATCAATAAGCGGAGGA
50.Sister to Oxybasis glauca/Chenopodium ficifolium/Chenopodium album
TAAAGCAAGCGTTGGATTTAAAGCTGGTGTTAAAGATTACAAATTGACTTATTATACTCCTGAGTATGAAACCCAAGATACTGATATCTTGGCAGCATTCCGAGTAAGTCCTCAACCGGGAGTTCCACCCGAAGAAGCGGGGGCTGCAGTAGCTGCTGAATCTTCTACTGGTACATGGACAACTGTATGGACCGACGGACTTACCAGTCTTGATCGTTACAAAGGACGATGCTACCACATCGAGCCTGTTGCTGGAGAAGAAAATCAATATATTTGTTATGTAGCGTATCCCTTAGACCTTTTTGAAGAAGGTTCTGTTACTAACATGTTTACTTCCATTGTGGGTAACGTATTTGGGTTCAAAGCTCTGCGTGCTCTACGTTTGGAGGATTTACGAATCCCTGTTGCTTATATAAAAACTTTCCAAGGCCCGCCTCACGGTATCCAAGTTGAGAGAGATAAATTGAACAAGTACGGCCGCCCCCTATTGGGATGCACTATTAAACCAAAATTGGGGTTATCCGCTAAAAACTATGGTCGAGCATGTTATGAATGTCTTCGTGGTGGACTTGATTTTACCAAAGATGATGAAAACGTGAACTCCCAGCCGTT
52. Sister to Adenophora trachelioides/Adenophora tetraphylla/Adenophora remotiflora
TCCTCCGCTTATTGATATGCTTAAACTCAGCGGGTAGTCCCGCCTGACATGGGGTCGCGGTCGGAGCACGTCTCCACCATCAACCACCACTAGGGTGCGATTGTGAAGGCGCGTCATCAGGGTCATTAATCGAAGAGCCAAAACCTGCAAAGGATTCAAGCACGACAGAACGCGAGGGCCTTATTATCAACCACCACTTGTCGTGCGTCCTTCACAGAGGACTCCATTTTGAGCCAACCGAACTGCGAGGCACGGGAGGCCAATGTACGCTCCCCACCAAGCAAGCGGGCACTTGGAGGTGCAAGATGCTTGGGGGGCGACGCGATGTGTGACGCCCATGCAGACGTGCCCTCGGCCTAAAGGCTTCGGGCGCAACTTGCGTTCAAAGACTCGATGGTTCACGGGATTCTGCAATTCACACCAAGTATCGCATTTCGCTACGTTCTTCATCGATGCGAGAGCCGAGATATCCGTTGCCGAGAGTCAAGGGCGATCCCAATCACTAGTGAATTCGCGGCCGCCTGCAGGTCGACCATATGGGAGAGCTCCCAACGCGTTGGATGCATAGCTTGAGTATTCTATAGTGTCACCTAAATAGCTTGGCGTAATCATGGTCATAGCTGTTTCCTGTGTGAAATTGTTATCCGCTCACAATTCCACACAACATACGAGCCGGAAGCATAAAGTGTAAAGCCTGGGGTGCCTAATGAGTGAGCTAACTCACATTAATTGCGTTGCGCTCACTGCCCGCTTTCCAGTCGGGAAACCTGTCGTGCCAGCTGCATTAATGAATCGGCCAACGCGCGGGGAGAGGCGGTTTGCGTATTGGGCGCTCTTCCGCTTCCTCGCTCACTGACTCGCTGCGCTCGGTCGTTCGGCTGCGGCGAGCGGTATCAGCTCACTC
53. Sister to Dianthus gratianopolitanus/Dianthus caryophyllus/Dianthus moravicus
TTGAACTCCTATAGGGGGCGATTGGGCCCGACGTCGCATGCTCCCGGCCGCCATGGCGGCCGCGGGAATTCGATTGGATCGCCCTTGTAAAATCAAGTCCACCGCGAAGACATTCATAAACTGCTCGACCATAGTTTTTAGCGGATAACCCCAATTTCGGTTTAATAGTGCACCCCAATAGTGGACGGCCATACTTGTTCAATTCATCTCTCTCAACTTGGGTGCCGTGGGGCGGGCCTAGGAAAGTTTTTACATAAGCAACAGGGATTCGCAAATCCTCCAAACGTAGAGCACGCAAGGCTTTGAACCCAAATACATTACCCACAATGGAAGTAAACATGTTAGTAACAGAGCCTTCCTCAAAAAGGTCTAAGGGATAAGCTACATAACAAATATATTGATTTTCTTCTCCAGCAACGGGCTCGATGTGGTAGCAACGTCCTTTGTAACGATCAAGACTGGTAAGTCTGTCGGTCCATACAGTTGTCCACTTACCAGTAGAAGATTCGGCGGCTACTGCGGCCCCAGCTTCTTCGGGTGGAACTCCAGGTTGAGGACTTACTCGGAATGCTGCCAAGATATCAGTATCCAGGGTTTCATACTCAGGAGTATAATGCGTCAATTTGTAATCTTTAACACCAGCTTTAAATCCAACACTTGCTTTAGTCTCTGTTTGTGGTGACATAAGGGCGATCCCAATCACTAGTGAATTCGCGGCCGCCTGCAGGTCGACCATATGGGAGAGCTCCCAACGCGTTGGATGCATAGCTTGAGTATTCTATAGTGTCACCTAAATAGCTTGGCGTAATCATGGTCATAGCTGTTTCCTGTGTGAAATTGTTATCCGCTCACAATTCCACACAACATACGAGCCGGAAGCATAAAGTGTAAAGCCTGGGGTGCCTAATGAGTGAGCTAACTCACATTAATTGCGTTG
57. Sister to Castanea crenata/Castanea henryi/Castanea mollissima
TAAAGCAAGTGTTGGATTCAAAGCTGGTGTTAAAGATTATAAATTGACTTATTATACTCCTGACTATCAAACCAAAGATACTGATATCTTGGCAGCCTTCCGAGTAACTCCTCAACCTGGAGTTCCGCCGGAGGAAGCAGGGGCCGCGGTAGCTGCTGAATCTTCCACTGGGACATGGACAACTGTGTGGACTGACGGGCTTACCAGTCTTGATCGTTACAAAGGACGATGCTACCACATCGAGCCGGTTGCTGGAGAAGAAAATCAATTTATTGCTTATGTAGCTTACCCCTTAGACCTCTTTGAAGAAGGTTCTGTTACTAACATGTTTACTTCCATTGTGGGTAATGTATTTGGATTCAAGGCCCTGCGCGCTCTACGTCTGGAGGATTTGCGAATCCCTACTTCTTATTCTAAAACTTTCCAAGGTCCGCCTCATGGCATCCAAGTTGAGAGGGATAAATTAAACAAGTATGGCCGCCCCCTATTAGGATGTACTATTAAACCTAAATTGGGATTATCCGCTAAGAATTACGGTAGAGCAGTTTATGAATGTCTCCGCGGTGGGCTTGATTTTACCAAAGATGATGAGAACGTTAATTCCCAACCATTTATGCGTTGGAGAGACCGTTTCCTATTTTGTGCCGAAGCAATTTATAAAGCGCAGGCTGAAACAGGTGAAATCAAGGGGCATTACTTGAA
58. Sister to Vitis vinifera/Vitis pseudoreticulata/Vitis hancockii
GAGAACTTCCTATAGGGCGATTGGGCCCGACGTCGCATGCTCCCGGCCGCCATGGCGGCCGCGGGAATTCGATTGGATCGCCCTTATGTCACCACAAACAGAGACTAAAGCAAGTGTTGGATTCAAAGCCGGCGTTAAAGATTACAAATTGACTTATTATACTCCTGAATATGAGACCAAACCTACTGATATCTTGGCAGCATTCCGAGTAACTCCTCAACCTGGAGTTCCACCCGAAGAAGCAGGGGCCGCGGTAGCTGCCGAATCTTCTACTGGTACATGGACAACTGCGTGGACTGATGGACTTACCAGCCTTGATCGTTACAAAGGACGATGCTACCACATCGAGCCCGTTGCTGGAGAAGAAAGTCAATTTATTGCTTATGTAGCTTACCCTTTAGACCTTTTTGAAGAAGGCTCTGTTACTAACATGTTTACTTCCATTGTGGGTAATGTGTTTGGGTTTAAAGCTCTGCGCGCTCCACGTCTAGAGGATCTGCGAATCCCCCCTGCTTATTCTAAAACTTTCCAAGGCCCGCCTCATGGCATCCAGGTTGAGAGAGATAAATTGAACAAGTATGGTCGTCCCCTATTGGGATGTACTATTAAACCTAAATTGGGGTTATCCGCTAAGAACTATGGTAGAGCAGTTTATGAATGTCTACGCGGTGGACTTGATTTTACAAGGGCGATCCCAATCACTAGTGAATTCGCGGCCGCCTGCAGGTCGACCATATGGGAGAGCTCCCAACGCGTTGGATGCATAGCTTGAGTATTCTATAGTGTCACCTAAATAGCTTGGCGTAATCATGGTCATAGCTGTTTCCTGT
59. Sister to Cornus officinalis/Cornus eydeana/Cornus chinensis
ATGTCACCACAAACAGAAACTAAAACAGGTGTTGGATTCAAAGCTGGTGTTAAAGATTACAAATTGACTTATTATACTCCTAGCTATGAAACCAAAGATACTGATATCTTGGCAGCATTCCGAGTAACTCCTCAACCTGGAGTTCCACCTGAAGAAGCAGGGGCTGCGGTAGCTGCCGAATCTTCTACTGGTACATGGACAACTGTGTGGACCGATGGACTTACTAGCCTTGATCGTTACAAAGGGCGATGCTACCACATCGAGCCCGTTGCTGGAGAAGAAACTCAATTTATTGCTTATGTAGCTTACCCCTTAGACCTTTTTGAAGAAGGTTCTGTTACTAATATGTTTACTTCCATTGTGGGTAATGTATTTGGGTTCAAGGCCCTGCGTGCTCTACGTCTGGAAGATCTGCGAATTCCTACTGCTTATGTTAAAACTTTCCAAGGCCCGCCTCATGGCATCCAAGTTGAGAGAGATAAATTGAACAAGTATGGTCGTCCCCTGTTGGGATGTGCTACTAAACCTAAATTGGGGTTATCTGCTAAAAACTACGGTAGAGCAGTTTATGAATGTCTACGTGGTGGACTTGATTTTACCAAAGATGATGAGAACGTGAACTCCCAACCATTTATGCGTTGGAGAACCGTTTCAAGGGCGATCCCAATCACTAGTGAATTCGCGGCCGCCTGCAGGTCGACCATATGGGAGAGCTCCCAACGCGTTGGATGCATAGCTTGAGTATTCTATAGTGTCACCTAAATAGCTTGCGTAATCATGGTCATAGCTGTTTCCTGTGTGAAATTGTATCCGCTCACATTCCACACACATACGAGCCGGAAGCATAAAGTGTAAAGCCTGGGTGCCTAATGAGTGGAGCTAACTCACATTAATTGCGTTGCGCTCACTG
60. Sister to Nicotiana tabacum/Nicotiana attenuata/Nicotiana suaveolens
ATGTCACCACAAACAGAAACTAAAGCAGGTGTTGGATTCAAAGCTGGTGTTAAAGAGTACAAATTGACTTATTATACTCCTGAGTACCAAACCAAGGATACTGATATATTGGCAGCATTCCGAGTAACTCCTCAACCTGGAGTTCCACCTGAAGAAGCAGGGGCCGCGGTAGCTGCCGAATCTTCTACTGGTACATGGACAACTGTATGGACCGATGGACTTACCAGCCTTGATCGTTACAAAGGGCGATGCTACCGCATCGAGCGTGTTGTTGGAGAAAAAGATCAATATATTGCTTATGTAGCTTACCCTTTAGACCTTTTTGAAGAAGGTTCTGTTACCAACATGTTTACTTCCATTGTAGGTAACGTATTTGGGTTCAAAGCCCTGCGCGCTCTACGTCTGGAAGATCTGCGAATCCCTCCTGCTTATGTTAAAACTTTCCAAGGTCCGCCTCATGGGATCCAAGTTGAAAGAGATAAATTGAACAAGTATGGTCGTCCCCTGTTGGGATGTACTATTAAACCTAAATTGGGGTTATCTGCTAAAAACTACGGTAGAGCTGTTTATGAATGTCTTCGCGGTGGACTTGATTTTACCAAAGATGATGAGAACGTGAACTCACAACCATTTATGCGTTGGAGAACCGTTTCAAGGGCGATCCCAATCACTAGTGAATTCGCGGCCGCCTGCAGGTCGACCATATGGGAGAGCTCCCAACGCGTTGGATGCATAGCTTGAGTATTCTATAGTGTCACCTAATAGCTTGGCGTAATCATGGTCATAGCTGTTTCCTGTGTGAAATTGTTATCCGCTCACAATTCCACACAACATACGAGCCGGAAGCATAAAGTGTAAAGCCTGGGTGCCTAATGAGTGAGCTAACTCACATTAATTGCGTTGCGCTCACTGCCCGCTTTCA
61. Sister to Solanum villosum/Solanum nigrum/Solanum americanum
GGGACGACTCCTATAGGGCGATTGGGCCCGACGTCGCATGCTCCCGGCCGCCATGGCGGCCGCGGGAATTCGATTGGATCGCCCTTGACTCTCGGCTACGGATATTTCGGCTCTCGCATCGATGAATATCGTTTCGAAATGCGATACTTGGTGTGAATTGCAGAATCCCGTGTACCATCGAGTCTTTGATTCAAGTTGCGCCCGAAGCCATTATGTCGAGGGCACGTCTGCCTGCGCATCACGAATCAGTTTGCCCCCCGCACGCCCCAAGGTTTTTTGAGGTTTATACTGTCCTCCCGTGCGCCTAGAGCTCCTGGCTGGCCTTGATGTATTTTCTTAAGATGGACTGAGATCAAGTGGTGGTCGAGACTCAAAATATTTATGTACGTTAGGAACTGTTCCTTTTGTGATTTTTGAGGATCGCTGTGACCTGACATGTTTACTTCCTAGGTCGGTGTGTTTTGGTTTCGTAGACTTGCAAGTTTTAGGTTCTGATGAATTCTGACTCCCCGAACTTATGTTGACACTGTCCTCTTCCCCCCTCCAAAGATGCAGGAGATAAAGATATGTGAGGAAAAATGACTGACAACTATTGCCATTAATTATGAGGGTAATTGGAGGTTTACCGTT
62. Sister to Platanus ⅹ hispanica/Platanus occidentalis/Platanus orientalis
ATGTCACCACAAACAGAAACTAAAGCAAGTGTTGGATTCAAAGCTGGTGTTAAAGATTACAAATTGACTTATTATACTCCTGACTATGAAACCAAAGATACTGATATCTTGGCAGCATTCCGAGTAACTCCTCAACCTAGAGTTCCACCTGAGGAAGCAGGAGCCGCGGTAGCTGCCGAATCTTCTACTGGTACATGGACAACTGTGTGGACCGATGGACTTACTAGCCTTGATCGTTACAAAGGACGATGCTACCACATCGAGCCCGTTACTGGAGAAGAAAATCAATATATTGCTTATGTAGCTTACCCTTTAGACCTTTTTGAAGAAGGTTCTGTTACTAACATGTTTACTTCCATTGTGGGTAATGTATTTGGGTTCAAAGCCCTACGTGCTCTACGTCTGGAGGATCTGCGAATCCCTCCTGCTTATTCTAAAACCTTCCAAGGACCACCTCATGGTATCCAAGTTGAGAGAGATAAATTGAACAAGTATGGTCGTCCTCTATTGGGATGTACTATTAAACCAAAATTGGGGTTATCCGCTAAGAATTACGGTAGAGCAGTTTATGAATGTCTACGCGGTGGACTTGATTTTACCAAAGATGATGAGAACGTGAACTCCCAACCATTTATGCGTTGGAGAACCGTTTCAAGGGCGATCCCAATCACTAGTGAATTCGCGGCCGCCTGCAGGTCGACCATATGGGAGAGCTCCCAACGCGTTGGATGCATAGCTTGAGTATTCTATAGTGTCACCTAATAGCTTGCGTAATCATGTCATAGCTGTTTCCTGTGTGAATTGTTATCCGCTCACAATTCCACACAACATACGAGCCGGAAGCATAAAAGTGTAAAGCCTGGGTGCCTAATGAGTGAGCTACTCACATTAATTGCGTTGCGCTCACTGCCCGCTTTCCAGTCGGGAAACCTTGTCGTGCCAGCTGCATTAATG
63. Sister to Polygonum orientale/Potamogeton amplifolius/Polygonum tinctorium
GACTCTCGGCAACGGATATCTCGGCTCTCGCATCGATGAAGAACGTAGCGAAATGCGATACTTGGTGTGAATTGCAGAATCCCGTGAACCATCGAGTCTTTGAACGCAAGTTGCGCCCGAAGCCTTCGGGCCAAGGGCACGTCTGCCTGGGCGTCACGCACCGCGTCGCCCCCACCCCATACCATTGGGATCGGGGGCGGACTGTGGCCCCCCGTGCGCTCCTCGCTCACGGTCGGCCTAAACACAGACCCCGTGGCCGCGAAATGCCGCGACGTTTGGTGGTTTACTCGTGGCCTTGTGCCTCGAGCATCGCGTCGTGGCCCTGGCGGCCCATGGGAGCTCAAAGGACCCTGAGGAGGACCGTGTCACCCTCGAGTGGCGCAGGAACCTCCTAACCGTTGCGACCCCAGGTCAGGCGGGACTACCCGCTGAGTTTAAGCATATCAATAAGCGGAGGA
66. Sister to Embelia ribes/Embelia vestita/Pleiomeris canariensis
TCCTCCGCTTATTGATATGCTTAAACTCAGCGGGTAATCCCGCCCGACCTGGGGTCTCGATCGTGGCGCCATTCTAATGGAGCTTCAGGGTCAAAGGGTCACCGAGGGCGATCGGCACGCGCACGACAACATGCAACGGTTTGGCAACCACCACTTGCCGCGACGGCGATCGCTTGGATTCGCTTTTAGGCTGACCGCGCGCAATGGCACACGGGGAGCCAATATCCGCACCTCACACGGCACCCGAGGGTGAGTGGGGGAGCGACGCATTGTGAGACGCCCAGGCAGACGTGCCCTCGGCCTAGTGGCTTCGGGCGCAACTTGCGTTCAAAAACTCGATGGTTCACGGGAATCTGCAATTCACACCAAGTATCGCATTTTGCTACGTTCTTCATCGATGCGAGAGCCTAGATATCCGTTGCCGAGAGTC
67. Sister to Brassica oleracea/Brassica rapa/Brassica napus
TGGACTCTATAGGGCGATTGGGCCCGACGTCGCATGCTCCCGGCCGCCATGGCGGCCGCGGGAATTCGATTGGATCGCCCTTGTAAAATCAAGTCCACCACGTAGACATTCATAAACTGCTCTACCACAGTTCTTCGCGGATAACCCCAACTTAGGTTTAATAGTACATCCTAATAGGGGACGTCCATACTTGTTCAATTTCTCTCTTTCAACTTGGATACCATGAGGTGGTCCCTGGAAAGTTTGAGTATAAGCAGGAGGGATCCGCAGATCCTCTAGACGTAGAGCAGCCAGGGCTTTGAACCCAAATACATTACCCACAATCGAAGTAAACATGTTAGTAACCGAACCTTCTTCAAAAAGGTCTAAAGGGTAAGCTACATAAGCAATAAATTGATTTTCTTCTCCTGGAACGGGCTCGATGTGGTGGCATCGTCCCTTGTAACGATCAAGGCTGGTAAGCCCATCGGTCCACACAGTTGTCCATGTACCAATAGAAGATTCAGCAGCTACCGCAGCCCCTGCTTCTTCAGGTGGAACTCCGGGTTGAGGAGTTACTCGGAATGCTGCCAAGATATCAGTATCCTTGGTTTCATATTCAGGAGTATAATAAGTCAATTTATACTCTTTTTAACACCAGCTTTGAATCCAACACTTGCTTTAGTCTCTGTTTGTGGTGACATAAGGGCGATCCCAATCACTAGTGAATTCGCGGCCGCCTGCAGGTCGACCATATGGGAGAGCTCCCAACGCGTTGGATGCATAGCTTGAGTATTCTATAGTGTCACCTAAATAGCTTGGCGTAATCATGGTCATAGCTGTTTCCTGTGTGAAATTGTTATCCGCTCACAATTCCACACAACATACGAGCCGGAAGCATAAAGTGTAAAGCCTGGGGTGCCTAATGAGTGAGCTA
68. Sister to Juniperus chinensis/Juniperus communis/Juniperus rigida
ATGTCACCACAAACAGAAACTAAAGCAAGTGTCGGATTCAAAGCGGGTGTTAAAGATTACAGATTAACTTATTATACTCCGGAATATCAGACCAAAGATACTGATATCTTGGCAGCATTCCGAGTCACTCCTCAACCTGGAGTGCCCCCCGAAGAAGCGGGAGCAGCGGTAGCTGCCGAATCTTCCACTGGTACGTGGACCACTGTTTGGACCGATGGCCTTACCAGTCTTGATCGCTACAAGGGGCGATGCTATGATATTGAACCCGTTCCTGGAGAAGAAACTCAATTTATTGCCTATGTAGCTTACCCTTTAGACCTTTTTGAAGAAGGCTCTGTGACTAACCTGTTTACTTCTATTGTAGGTAATGTATTTGGATTCAAAGCTTTACGGGCTCTACGTCTGGAAGATTTACGAATTCCTCCTGCTTATTCAAAAACTTTTCAAGGCCCACCACATGGTATTCAAGTAGAAAGAGATAAATTAAACAAATATGGTCGTCCTTTATTGGGATGTACTATCAAACCAAAATTGGGTCTATCTGCCAAGAATTATGGTAGAGCGGTTTATGAATGTCTCCGTGGTGGACTTGATTTTACCAAGGATGATGAAAACGTGAATTCCCAGCCATTTATGCGCTGGAGAGATCGTTTCTGCTTTTGTGCAGAAGCACTTTATAAAGCTCAGGCTGAGACGGGTGAGATTAAGGGACATTACCTGAATGCTACTGCAGGTACATGCGA
76.Sister to Ulmus pumila/Ulmus macrocarpa/Ulmus laciniata
ATGTCACCACAAACAGAAACTAGAGCAAGTGTTGGATTCAAAGCTGGTGTTAAAGATTATAAATTGACTTATTACACTCCTGAATATGAAACCAAAGATACTGATATCTTGGCAGCATTTCGAGTAACTCCTCAACCTGGAGTTCCACCTGAGGAAGCAGGAGCTGCGGTAGCTGCTGAATCTTCTACTGGTACATGGACAACTGTATGGACTGACGGGCTTACTAGTCTTGATCGCTACAAAGGTCGATGCTACCACATTGAGCCTGTTGCTGGAGAAGAAACTCAATTTATTGCTTATGTAGCTTACCCCTTAGACCTTTTTGAAGAAGGTTCTGTTACTAACATGTTTACTTCCATTGTGGGTAATGTATTTGGGTTCAAGGCCCTGCGCGCTCTACGTCTAGAGGATTTACGAATCCCTACTGCTTATACTAAAACTTTCCAAGGTCCGCCTCATGGCATCCAAGTTGAGAGAGATAAATTGAACAAGTATGGCCGCCCCCTATTAGGATGTACTATTAAACCTAAATTGGGGTTATCTGCTAAGAATTATGGTAGAGCAGTTTATGAATGTCTTCGCGGTGGACTTGATTTTACCAAAGATGATGAGAACGTGAATTCCCAACCATTTATGCGTTGGAGAGACCGTTTCTTATTTTGTGCCGAAGCTATTTTTAAATCACAGGCTGAAACAGGTGAAATCAAAGGACATTACTTGAATGCTACTGCAGGTACATGCGA
